# Supplementary material for: Young’s Experiment with Entangled Bipartite Systems: The Role of Underlying Quantum Velocity Fields
Source: Entropy (Basel). 2023 Jul 17;25(7):1077. doi: 10.3390/e25071077 (PMC10378373; doi:10.3390/e25071077)
Supplement: Supplementary file 1 [file entropy-25-01077-s001.zip]

Archive with 1 entries (1 files):
- entropy-2482444-supplementary.pdf
